# Supplementary material for: Nanostructured Carbon-Doped BN for CO2 Capture Applications
Source: Nanomaterials (Basel). 2023 Aug 22;13(17):2389. doi: 10.3390/nano13172389 (PMC10490533; doi:10.3390/nano13172389)
Supplement: Supplementary file 1 [file nanomaterials-13-02389-s001.zip]

Archive with 1 entries (1 files):
- nanomaterials-2511034-supplementary.pdf
